# Supplementary material for: Determination by ICP-MS of Essential and Toxic Trace Elements in Gums and Carrageenans Used as Food Additives Commercially Available in the Portuguese Market
Source: Foods. 2023 Mar 26;12(7):1408. doi: 10.3390/foods12071408 (PMC10093682; doi:10.3390/foods12071408)
Supplement: Supplementary file 1 [file foods-12-01408-s001.zip]

Archive with 1 entries (1 files):
- foods-2252325-supplementary.pdf
